# Supplementary material for: Angled Insertion of Microneedles for Targeted Antigen Delivery to the Epidermis
Source: Pharmaceutics. 2022 Feb 1;14(2):347. doi: 10.3390/pharmaceutics14020347 (PMC8874562; doi:10.3390/pharmaceutics14020347)
Supplement: Supplementary file 1 [file pharmaceutics-14-00347-s001.zip]

Archive with 1 entries (1 files):
- pharmaceutics-1555612-supplementary.pdf
